# Supplementary material for: Multi-Output Machine Learning for Prediction of Postoperative Outcomes After Cardiac Surgery Using Patient Blood Management Biomarkers
Source: J Clin Med. 2026 May 29;15(11):4221. doi: 10.3390/jcm15114221 (PMC13258426; doi:10.3390/jcm15114221)
Supplement: Supplementary file 1 [file jcm-15-04221-s001.zip]

Archive with 1 entries (1 files):
- jcm-4307645-supplementary.pdf
